# Supplementary material for: Proposition of a Classification of Adult Patients with Hemiparesis in Chronic Phase
Source: PLoS One. 2016 Jun 7;11(6):e0156726. doi: 10.1371/journal.pone.0156726 (PMC4896619; doi:10.1371/journal.pone.0156726)
Supplement: S2 Table — (XLS) [file pone.0156726.s002.xls]

## Sheet: Patient01
					RANGE OF MOTION							FORCE (MRC) / SELECTIVITY (Boyd)						SPASTICITE (Ashworth / Tardieu)
					R		L					R			L			R		L
												Force	Selectivity		Force	Selectivity		Ashworth	Tardieu	Ashworth	Tardieu
HIP	Flexion (° deg)									HIP	Flexors		CMS		4	CMS
	Extension (Staheli, Prone, Knee at 0° ) only IP (° deg)										Duncan - Ely test									0
	Extension (Staheli, Prone, Knee ar 90°) IP + RF (° deg)										Extensors		CMS		4	CMS
	Extension (Thomas, Supine) (° deg)						0
	Abduction (Flex-H / Flex-G) Add B (° deg)										Abductors		CMS			CMS
	Abduction (Ext-H / Flex-G) Add B+L (° deg)
	Abduction (Ext-H / Ext-G) Add B+L+M (° deg)
	Adduction (° deg)										Adductors		CMS			CMS				0
	Rotation Int|Ext (Supine) (° deg)
	Rotation Int|Ext (Prone) (° deg)						40	50			Internal rotators		CMS			CMS
	Femoral antetorsion (Prone) (° deg)										External rotators		CMS			CMS
KNEE	Flexion (° deg)									KNEE	Flexors		CMS		4	CMS				0
	Extension (° deg)						20
	Stiffness (° deg)
	Blind spot (° deg)						0
	High Patella (cm)						0				Extensors		CMS		4	CMS
	Cocontractions (° deg)
	Unilateral popliteus angle (° deg)						0
	Bilateral popliteus angle (Pelvis at 0°) (° deg)
ANKLE	Plantar flexion (° deg)									ANKLE	Tibialis Anterior		Boyd		4	Boyd	4
	Dorsiflexion (Silverskold) (° deg)
	Dorsiflexion with knee extended (R1 of Boyd) (° deg)						20				Extensor Digitorum Longus		CT			CT
	Dorsiflexion with knee flexed (° deg)						20				Extensor Hallucis Longus
	Dorsiflexion under loading (° deg)										Peroneus L/B		CMS			CMS
FOOT	Cruropedial axis (Prone) (° deg)						5				Tibialis Posterior		CMS			CMS
	Malleolus axis (° deg)										Gastroc-Soleus		CMS		4	CMS		V3	R2	V3	R2
	Varus/valgus (0, 1, 2)						1	0												1/5	10
	Varus/valgus under loading (0, 1, 2)																	R1 - R2 =		R1 - R2 =	10
	Mediotarsal dislocation (0, 1, 2)										Flexor Digitorum Longus		CMS			CMS
	Toe flexors retraction (0, 1, 2)										Flexor Hallucis Longus		CMS			CMS
	Flatfoot (0, 1, 2)										Tonic claw
	Cavus foot (0, 1, 2)
	Convex foot (0, 1, 2)
	Forefoot adductus/abductus (° deg)						0	0
	Hallux valgus (0, 1, 2)
	Hallux flexus (0, 1, 2)
	Hallux rigidus (0, 1, 2)

## Sheet: Patient02
					RANGE OF MOTION							FORCE (MRC) / SELECTIVITY (Boyd)						SPASTICITE (Ashworth / Tardieu)
					R		L					R			L			R		L
												Force	Selectivity		Force	Selectivity		Ashworth	Tardieu	Ashworth	Tardieu
HIP	Flexion (° deg)									HIP	Flexors	3+	CMS			CMS
	Extension (Staheli, Prone, Knee at 0° ) only IP (° deg)										Duncan - Ely test							2
	Extension (Staheli, Prone, Knee ar 90°) IP + RF (° deg)										Extensors	2	CMS			CMS
	Extension (Thomas, Supine) (° deg)				0
	Abduction (Flex-H / Flex-G) Add B (° deg)										Abductors	2	CMS			CMS
	Abduction (Ext-H / Flex-G) Add B+L (° deg)
	Abduction (Ext-H / Ext-G) Add B+L+M (° deg)
	Adduction (° deg)										Adductors		CMS			CMS		0
	Rotation Int|Ext (Supine) (° deg)
	Rotation Int|Ext (Prone) (° deg)				45	45					Internal rotators		CMS			CMS
	Femoral antetorsion (Prone) (° deg)										External rotators		CMS			CMS
KNEE	Flexion (° deg)									KNEE	Flexors	3-	CMS			CMS		1
	Extension (° deg)				5
	Stiffness (° deg)
	Blind spot (° deg)				0
	High Patella (cm)				0						Extensors	3+	CMS			CMS
	Cocontractions (° deg)
	Unilateral popliteus angle (° deg)				50
	Bilateral popliteus angle (Pelvis at 0°) (° deg)				45
ANKLE	Plantar flexion (° deg)									ANKLE	Tibialis Anterior	3	Boyd	3		Boyd
	Dorsiflexion (Silverskold) (° deg)
	Dorsiflexion with knee extended (R1 of Boyd) (° deg)				10						Extensor Digitorum Longus		CT			CT
	Dorsiflexion with knee flexed (° deg)				15						Extensor Hallucis Longus
	Dorsiflexion under loading (° deg)										Peroneus L/B	0	CMS			CMS
FOOT	Cruropedial axis (Prone) (° deg)				25						Tibialis Posterior	0	CMS			CMS
	Malleolus axis (° deg)										Gastroc-Soleus	2	CMS			CMS		V3	R2	V3	R2
	Varus/valgus (0, 1, 2)				0	0												4/5	-10
	Varus/valgus under loading (0, 1, 2)																	R1 - R2 =	20	R1 - R2 =
	Mediotarsal dislocation (0, 1, 2)										Flexor Digitorum Longus		CMS			CMS
	Toe flexors retraction (0, 1, 2)										Flexor Hallucis Longus		CMS			CMS
	Flatfoot (0, 1, 2)										Tonic claw
	Cavus foot (0, 1, 2)
	Convex foot (0, 1, 2)
	Forefoot adductus/abductus (° deg)				0	0
	Hallux valgus (0, 1, 2)
	Hallux flexus (0, 1, 2)
	Hallux rigidus (0, 1, 2)

## Sheet: Patient03
					RANGE OF MOTION							FORCE (MRC) / SELECTIVITY (Boyd)						SPASTICITE (Ashworth / Tardieu)
					R		L					R			L			R		L
												Force	Selectivity		Force	Selectivity		Ashworth	Tardieu	Ashworth	Tardieu
HIP	Flexion (° deg)									HIP	Flexors		CMS		3+	CMS
	Extension (Staheli, Prone, Knee at 0° ) only IP (° deg)						-5				Duncan - Ely test									0
	Extension (Staheli, Prone, Knee ar 90°) IP + RF (° deg)										Extensors		CMS		3+	CMS
	Extension (Thomas, Supine) (° deg)
	Abduction (Flex-H / Flex-G) Add B (° deg)										Abductors		CMS			CMS
	Abduction (Ext-H / Flex-G) Add B+L (° deg)
	Abduction (Ext-H / Ext-G) Add B+L+M (° deg)						30
	Adduction (° deg)						25				Adductors		CMS			CMS				0
	Rotation Int|Ext (Supine) (° deg)						30	45
	Rotation Int|Ext (Prone) (° deg)										Internal rotators		CMS			CMS
	Femoral antetorsion (Prone) (° deg)										External rotators		CMS			CMS
KNEE	Flexion (° deg)									KNEE	Flexors		CMS		3+	CMS				0
	Extension (° deg)						0
	Stiffness (° deg)
	Blind spot (° deg)
	High Patella (cm)										Extensors		CMS		3+	CMS
	Cocontractions (° deg)
	Unilateral popliteus angle (° deg)						30
	Bilateral popliteus angle (Pelvis at 0°) (° deg)						25
ANKLE	Plantar flexion (° deg)									ANKLE	Tibialis Anterior		Boyd		0	Boyd	2
	Dorsiflexion (Silverskold) (° deg)
	Dorsiflexion with knee extended (R1 of Boyd) (° deg)						5				Extensor Digitorum Longus		CT		0	CT
	Dorsiflexion with knee flexed (° deg)						5				Extensor Hallucis Longus				0
	Dorsiflexion under loading (° deg)						10				Peroneus L/B		CMS		0	CMS
FOOT	Cruropedial axis (Prone) (° deg)										Tibialis Posterior		CMS		0	CMS
	Malleolus axis (° deg)										Gastroc-Soleus		CMS		1	CMS		V3	R2	V3	R2
	Varus/valgus (0, 1, 2)						0	0												3/5	-10
	Varus/valgus under loading (0, 1, 2)																	R1 - R2 =		R1 - R2 =	15
	Mediotarsal dislocation (0, 1, 2)										Flexor Digitorum Longus		CMS		0	CMS
	Toe flexors retraction (0, 1, 2)										Flexor Hallucis Longus		CMS			CMS
	Flatfoot (0, 1, 2)										Tonic claw
	Cavus foot (0, 1, 2)
	Convex foot (0, 1, 2)
	Forefoot adductus/abductus (° deg)						0	0
	Hallux valgus (0, 1, 2)
	Hallux flexus (0, 1, 2)
	Hallux rigidus (0, 1, 2)

## Sheet: Patient04
					RANGE OF MOTION							FORCE (MRC) / SELECTIVITY (Boyd)						SPASTICITE (Ashworth / Tardieu)
					R		L					R			L			R		L
												Force	Selectivity		Force	Selectivity		Ashworth	Tardieu	Ashworth	Tardieu
HIP	Flexion (° deg)									HIP	Flexors	4	CMS			CMS
	Extension (Staheli, Prone, Knee at 0° ) only IP (° deg)										Duncan - Ely test
	Extension (Staheli, Prone, Knee ar 90°) IP + RF (° deg)										Extensors	4	CMS			CMS
	Extension (Thomas, Supine) (° deg)				0
	Abduction (Flex-H / Flex-G) Add B (° deg)										Abductors		CMS			CMS
	Abduction (Ext-H / Flex-G) Add B+L (° deg)
	Abduction (Ext-H / Ext-G) Add B+L+M (° deg)
	Adduction (° deg)										Adductors		CMS			CMS
	Rotation Int|Ext (Supine) (° deg)
	Rotation Int|Ext (Prone) (° deg)										Internal rotators		CMS			CMS
	Femoral antetorsion (Prone) (° deg)										External rotators		CMS			CMS
KNEE	Flexion (° deg)									KNEE	Flexors	4	CMS			CMS
	Extension (° deg)				0
	Stiffness (° deg)
	Blind spot (° deg)
	High Patella (cm)				0						Extensors	4	CMS			CMS
	Cocontractions (° deg)
	Unilateral popliteus angle (° deg)				40
	Bilateral popliteus angle (Pelvis at 0°) (° deg)				25
ANKLE	Plantar flexion (° deg)									ANKLE	Tibialis Anterior	2	Boyd	3		Boyd
	Dorsiflexion (Silverskold) (° deg)
	Dorsiflexion with knee extended (R1 of Boyd) (° deg)				10						Extensor Digitorum Longus		CT	1 inv.		CT
	Dorsiflexion with knee flexed (° deg)				10						Extensor Hallucis Longus
	Dorsiflexion under loading (° deg)										Peroneus L/B		CMS			CMS
FOOT	Cruropedial axis (Prone) (° deg)										Tibialis Posterior		CMS			CMS
	Malleolus axis (° deg)										Gastroc-Soleus	3-	CMS			CMS		V3	R2	V3	R2
	Varus/valgus (0, 1, 2)																	1/5	-10
	Varus/valgus under loading (0, 1, 2)																	R1 - R2 =	20	R1 - R2 =
	Mediotarsal dislocation (0, 1, 2)										Flexor Digitorum Longus		CMS			CMS
	Toe flexors retraction (0, 1, 2)										Flexor Hallucis Longus		CMS			CMS
	Flatfoot (0, 1, 2)										Tonic claw
	Cavus foot (0, 1, 2)
	Convex foot (0, 1, 2)
	Forefoot adductus/abductus (° deg)				0	0
	Hallux valgus (0, 1, 2)
	Hallux flexus (0, 1, 2)
	Hallux rigidus (0, 1, 2)

## Sheet: Patient05
					RANGE OF MOTION							FORCE (MRC) / SELECTIVITY (Boyd)						SPASTICITE (Ashworth / Tardieu)
					R		L					R			L			R		L
												Force	Selectivity		Force	Selectivity		Ashworth	Tardieu	Ashworth	Tardieu
HIP	Flexion (° deg)									HIP	Flexors		CMS		4	CMS
	Extension (Staheli, Prone, Knee at 0° ) only IP (° deg)										Duncan - Ely test									3
	Extension (Staheli, Prone, Knee ar 90°) IP + RF (° deg)										Extensors		CMS		4	CMS
	Extension (Thomas, Supine) (° deg)						0
	Abduction (Flex-H / Flex-G) Add B (° deg)										Abductors		CMS		4	CMS
	Abduction (Ext-H / Flex-G) Add B+L (° deg)
	Abduction (Ext-H / Ext-G) Add B+L+M (° deg)
	Adduction (° deg)										Adductors		CMS			CMS
	Rotation Int|Ext (Supine) (° deg)
	Rotation Int|Ext (Prone) (° deg)						15	45			Internal rotators		CMS			CMS
	Femoral antetorsion (Prone) (° deg)										External rotators		CMS			CMS
KNEE	Flexion (° deg)									KNEE	Flexors		CMS		4	CMS				2
	Extension (° deg)						0
	Stiffness (° deg)
	Blind spot (° deg)
	High Patella (cm)						0				Extensors		CMS		4	CMS
	Cocontractions (° deg)
	Unilateral popliteus angle (° deg)						45
	Bilateral popliteus angle (Pelvis at 0°) (° deg)						30
ANKLE	Plantar flexion (° deg)									ANKLE	Tibialis Anterior		Boyd		2	Boyd	3
	Dorsiflexion (Silverskold) (° deg)
	Dorsiflexion with knee extended (R1 of Boyd) (° deg)						5				Extensor Digitorum Longus		CT			CT
	Dorsiflexion with knee flexed (° deg)						5				Extensor Hallucis Longus
	Dorsiflexion under loading (° deg)										Peroneus L/B		CMS			CMS
FOOT	Cruropedial axis (Prone) (° deg)						15				Tibialis Posterior		CMS			CMS
	Malleolus axis (° deg)										Gastroc-Soleus		CMS		2	CMS		V3	R2	V3	R2
	Varus/valgus (0, 1, 2)						1	0												3/5	-20
	Varus/valgus under loading (0, 1, 2)																	R1 - R2 =		R1 - R2 =	25
	Mediotarsal dislocation (0, 1, 2)										Flexor Digitorum Longus		CMS			CMS
	Toe flexors retraction (0, 1, 2)										Flexor Hallucis Longus		CMS			CMS
	Flatfoot (0, 1, 2)										Tonic claw
	Cavus foot (0, 1, 2)
	Convex foot (0, 1, 2)
	Forefoot adductus/abductus (° deg)						0	0
	Hallux valgus (0, 1, 2)
	Hallux flexus (0, 1, 2)
	Hallux rigidus (0, 1, 2)

## Sheet: Patient06
					RANGE OF MOTION							FORCE (MRC) / SELECTIVITY (Boyd)						SPASTICITE (Ashworth / Tardieu)
					R		L					R			L			R		L
												Force	Selectivity		Force	Selectivity		Ashworth	Tardieu	Ashworth	Tardieu
HIP	Flexion (° deg)									HIP	Flexors	4	CMS			CMS
	Extension (Staheli, Prone, Knee at 0° ) only IP (° deg)										Duncan - Ely test							0
	Extension (Staheli, Prone, Knee ar 90°) IP + RF (° deg)										Extensors	3	CMS			CMS
	Extension (Thomas, Supine) (° deg)				0
	Abduction (Flex-H / Flex-G) Add B (° deg)										Abductors	3	CMS			CMS
	Abduction (Ext-H / Flex-G) Add B+L (° deg)
	Abduction (Ext-H / Ext-G) Add B+L+M (° deg)
	Adduction (° deg)										Adductors		CMS			CMS
	Rotation Int|Ext (Supine) (° deg)
	Rotation Int|Ext (Prone) (° deg)				40	50					Internal rotators		CMS			CMS
	Femoral antetorsion (Prone) (° deg)										External rotators		CMS			CMS
KNEE	Flexion (° deg)									KNEE	Flexors	3-	CMS			CMS		0
	Extension (° deg)				0
	Stiffness (° deg)
	Blind spot (° deg)				0
	High Patella (cm)				0						Extensors	4	CMS			CMS
	Cocontractions (° deg)
	Unilateral popliteus angle (° deg)				40
	Bilateral popliteus angle (Pelvis at 0°) (° deg)				35
ANKLE	Plantar flexion (° deg)									ANKLE	Tibialis Anterior	1	Boyd	1		Boyd
	Dorsiflexion (Silverskold) (° deg)
	Dorsiflexion with knee extended (R1 of Boyd) (° deg)				0						Extensor Digitorum Longus	1	CT			CT
	Dorsiflexion with knee flexed (° deg)				5						Extensor Hallucis Longus	1+
	Dorsiflexion under loading (° deg)										Peroneus L/B	1	CMS			CMS
FOOT	Cruropedial axis (Prone) (° deg)				20						Tibialis Posterior	1+	CMS			CMS
	Malleolus axis (° deg)										Gastroc-Soleus	3	CMS			CMS		V3	R2	V3	R2
	Varus/valgus (0, 1, 2)				1	0												2/5	-10
	Varus/valgus under loading (0, 1, 2)																	R1 - R2 =	10	R1 - R2 =
	Mediotarsal dislocation (0, 1, 2)										Flexor Digitorum Longus		CMS			CMS
	Toe flexors retraction (0, 1, 2)										Flexor Hallucis Longus		CMS			CMS
	Flatfoot (0, 1, 2)										Tonic claw
	Cavus foot (0, 1, 2)
	Convex foot (0, 1, 2)
	Forefoot adductus/abductus (° deg)				0	0
	Hallux valgus (0, 1, 2)
	Hallux flexus (0, 1, 2)
	Hallux rigidus (0, 1, 2)

## Sheet: Patient07
					RANGE OF MOTION							FORCE (MRC) / SELECTIVITY (Boyd)						SPASTICITE (Ashworth / Tardieu)
					R		L					R			L			R		L
												Force	Selectivity		Force	Selectivity		Ashworth	Tardieu	Ashworth	Tardieu
HIP	Flexion (° deg)				140					HIP	Flexors	2	CMS			CMS
	Extension (Staheli, Prone, Knee at 0° ) only IP (° deg)				-10						Duncan - Ely test
	Extension (Staheli, Prone, Knee ar 90°) IP + RF (° deg)				-15						Extensors	2	CMS			CMS
	Extension (Thomas, Supine) (° deg)				-10
	Abduction (Flex-H / Flex-G) Add B (° deg)				30						Abductors	2	CMS			CMS
	Abduction (Ext-H / Flex-G) Add B+L (° deg)				30
	Abduction (Ext-H / Ext-G) Add B+L+M (° deg)				30
	Adduction (° deg)				30						Adductors	2+	CMS			CMS
	Rotation Int|Ext (Supine) (° deg)
	Rotation Int|Ext (Prone) (° deg)										Internal rotators		CMS			CMS
	Femoral antetorsion (Prone) (° deg)										External rotators		CMS			CMS
KNEE	Flexion (° deg)				140					KNEE	Flexors	2+	CMS			CMS
	Extension (° deg)				0
	Stiffness (° deg)
	Blind spot (° deg)
	High Patella (cm)										Extensors	3	CMS			CMS
	Cocontractions (° deg)
	Unilateral popliteus angle (° deg)				35
	Bilateral popliteus angle (Pelvis at 0°) (° deg)				30
ANKLE	Plantar flexion (° deg)									ANKLE	Tibialis Anterior	1	Boyd	2		Boyd
	Dorsiflexion (Silverskold) (° deg)
	Dorsiflexion with knee extended (R1 of Boyd) (° deg)				10						Extensor Digitorum Longus		CT	1		CT
	Dorsiflexion with knee flexed (° deg)				15						Extensor Hallucis Longus
	Dorsiflexion under loading (° deg)				20						Peroneus L/B	1	CMS			CMS
FOOT	Cruropedial axis (Prone) (° deg)				20						Tibialis Posterior	1	CMS			CMS
	Malleolus axis (° deg)										Gastroc-Soleus	1	CMS			CMS		V3	R2	V3	R2
	Varus/valgus (0, 1, 2)																	0
	Varus/valgus under loading (0, 1, 2)																	R1 - R2 =	10	R1 - R2 =
	Mediotarsal dislocation (0, 1, 2)										Flexor Digitorum Longus		CMS			CMS
	Toe flexors retraction (0, 1, 2)										Flexor Hallucis Longus		CMS			CMS
	Flatfoot (0, 1, 2)										Tonic claw
	Cavus foot (0, 1, 2)
	Convex foot (0, 1, 2)
	Forefoot adductus/abductus (° deg)
	Hallux valgus (0, 1, 2)
	Hallux flexus (0, 1, 2)
	Hallux rigidus (0, 1, 2)

## Sheet: Patient08
					RANGE OF MOTION							FORCE (MRC) / SELECTIVITY (Boyd)						SPASTICITE (Ashworth / Tardieu)
					R		L					R			L			R		L
												Force	Selectivity		Force	Selectivity		Ashworth	Tardieu	Ashworth	Tardieu
HIP	Flexion (° deg)									HIP	Flexors	4	CMS			CMS
	Extension (Staheli, Prone, Knee at 0° ) only IP (° deg)										Duncan - Ely test							0
	Extension (Staheli, Prone, Knee ar 90°) IP + RF (° deg)										Extensors	3	CMS			CMS
	Extension (Thomas, Supine) (° deg)				0
	Abduction (Flex-H / Flex-G) Add B (° deg)				40						Abductors	4	CMS			CMS
	Abduction (Ext-H / Flex-G) Add B+L (° deg)
	Abduction (Ext-H / Ext-G) Add B+L+M (° deg)				45
	Adduction (° deg)										Adductors	4	CMS			CMS		0
	Rotation Int|Ext (Supine) (° deg)
	Rotation Int|Ext (Prone) (° deg)				35	55					Internal rotators		CMS			CMS
	Femoral antetorsion (Prone) (° deg)										External rotators		CMS			CMS
KNEE	Flexion (° deg)									KNEE	Flexors	1	CMS			CMS
	Extension (° deg)				0
	Stiffness (° deg)
	Blind spot (° deg)				0
	High Patella (cm)				0						Extensors	4	CMS			CMS		0
	Cocontractions (° deg)
	Unilateral popliteus angle (° deg)				20
	Bilateral popliteus angle (Pelvis at 0°) (° deg)				15
ANKLE	Plantar flexion (° deg)									ANKLE	Tibialis Anterior	0	Boyd	0		Boyd
	Dorsiflexion (Silverskold) (° deg)
	Dorsiflexion with knee extended (R1 of Boyd) (° deg)				0						Extensor Digitorum Longus	0	CT			CT
	Dorsiflexion with knee flexed (° deg)				5						Extensor Hallucis Longus	0
	Dorsiflexion under loading (° deg)										Peroneus L/B	0	CMS			CMS
FOOT	Cruropedial axis (Prone) (° deg)				10						Tibialis Posterior	0	CMS			CMS
	Malleolus axis (° deg)										Gastroc-Soleus	0	CMS			CMS		V3	R2	V3	R2
	Varus/valgus (0, 1, 2)				2	0												4/5	-15
	Varus/valgus under loading (0, 1, 2)																	R1 - R2 =	15	R1 - R2 =
	Mediotarsal dislocation (0, 1, 2)										Flexor Digitorum Longus		CMS			CMS
	Toe flexors retraction (0, 1, 2)										Flexor Hallucis Longus		CMS			CMS
	Flatfoot (0, 1, 2)										Tonic claw
	Cavus foot (0, 1, 2)
	Convex foot (0, 1, 2)
	Forefoot adductus/abductus (° deg)				0	0
	Hallux valgus (0, 1, 2)
	Hallux flexus (0, 1, 2)
	Hallux rigidus (0, 1, 2)

## Sheet: Patient09
					RANGE OF MOTION							FORCE (MRC) / SELECTIVITY (Boyd)						SPASTICITE (Ashworth / Tardieu)
					R		L					R			L			R		L
												Force	Selectivity		Force	Selectivity		Ashworth	Tardieu	Ashworth	Tardieu
HIP	Flexion (° deg)									HIP	Flexors		CMS		3+	CMS
	Extension (Staheli, Prone, Knee at 0° ) only IP (° deg)										Duncan - Ely test									1
	Extension (Staheli, Prone, Knee ar 90°) IP + RF (° deg)										Extensors		CMS		3	CMS
	Extension (Thomas, Supine) (° deg)						0
	Abduction (Flex-H / Flex-G) Add B (° deg)										Abductors		CMS		3-	CMS
	Abduction (Ext-H / Flex-G) Add B+L (° deg)
	Abduction (Ext-H / Ext-G) Add B+L+M (° deg)
	Adduction (° deg)										Adductors		CMS			CMS				0
	Rotation Int|Ext (Supine) (° deg)						25	60
	Rotation Int|Ext (Prone) (° deg)						20	50			Internal rotators		CMS			CMS
	Femoral antetorsion (Prone) (° deg)						25				External rotators		CMS			CMS
KNEE	Flexion (° deg)									KNEE	Flexors		CMS		4	CMS				1
	Extension (° deg)						0
	Stiffness (° deg)
	Blind spot (° deg)
	High Patella (cm)										Extensors		CMS		4	CMS				1+
	Cocontractions (° deg)
	Unilateral popliteus angle (° deg)						20
	Bilateral popliteus angle (Pelvis at 0°) (° deg)						10
ANKLE	Plantar flexion (° deg)									ANKLE	Tibialis Anterior		Boyd		1	Boyd	3
	Dorsiflexion (Silverskold) (° deg)
	Dorsiflexion with knee extended (R1 of Boyd) (° deg)						0				Extensor Digitorum Longus		CT		0	CT
	Dorsiflexion with knee flexed (° deg)						0				Extensor Hallucis Longus				0
	Dorsiflexion under loading (° deg)						15				Peroneus L/B		CMS		0	CMS
FOOT	Cruropedial axis (Prone) (° deg)										Tibialis Posterior		CMS		1+	CMS
	Malleolus axis (° deg)										Gastroc-Soleus		CMS		1+	CMS		V3	R2	V3	R2
	Varus/valgus (0, 1, 2)																			1+/5
	Varus/valgus under loading (0, 1, 2)						0	0										R1 - R2 =		R1 - R2 =
	Mediotarsal dislocation (0, 1, 2)										Flexor Digitorum Longus		CMS		0	CMS
	Toe flexors retraction (0, 1, 2)										Flexor Hallucis Longus		CMS		0	CMS
	Flatfoot (0, 1, 2)										Tonic claw				1
	Cavus foot (0, 1, 2)
	Convex foot (0, 1, 2)
	Forefoot adductus/abductus (° deg)
	Hallux valgus (0, 1, 2)
	Hallux flexus (0, 1, 2)
	Hallux rigidus (0, 1, 2)

## Sheet: Patient10
					RANGE OF MOTION							FORCE (MRC) / SELECTIVITY (Boyd)						SPASTICITE (Ashworth / Tardieu)
					R		L					R			L			R		L
												Force	Selectivity		Force	Selectivity		Ashworth	Tardieu	Ashworth	Tardieu
HIP	Flexion (° deg)									HIP	Flexors		CMS		3+	CMS
	Extension (Staheli, Prone, Knee at 0° ) only IP (° deg)						0				Duncan - Ely test									1+
	Extension (Staheli, Prone, Knee ar 90°) IP + RF (° deg)										Extensors		CMS		3+	CMS
	Extension (Thomas, Supine) (° deg)						0
	Abduction (Flex-H / Flex-G) Add B (° deg)										Abductors		CMS		3-	CMS
	Abduction (Ext-H / Flex-G) Add B+L (° deg)
	Abduction (Ext-H / Ext-G) Add B+L+M (° deg)
	Adduction (° deg)										Adductors		CMS			CMS				2
	Rotation Int|Ext (Supine) (° deg)						30	45
	Rotation Int|Ext (Prone) (° deg)						30	60			Internal rotators		CMS			CMS
	Femoral antetorsion (Prone) (° deg)						25				External rotators		CMS			CMS
KNEE	Flexion (° deg)									KNEE	Flexors		CMS		2	CMS				0
	Extension (° deg)						0
	Stiffness (° deg)
	Blind spot (° deg)
	High Patella (cm)										Extensors		CMS		4	CMS				1+
	Cocontractions (° deg)
	Unilateral popliteus angle (° deg)						30
	Bilateral popliteus angle (Pelvis at 0°) (° deg)						15
ANKLE	Plantar flexion (° deg)									ANKLE	Tibialis Anterior		Boyd		2	Boyd	3
	Dorsiflexion (Silverskold) (° deg)
	Dorsiflexion with knee extended (R1 of Boyd) (° deg)						15				Extensor Digitorum Longus		CT		0	CT
	Dorsiflexion with knee flexed (° deg)						15				Extensor Hallucis Longus				1
	Dorsiflexion under loading (° deg)						20				Peroneus L/B		CMS		0	CMS
FOOT	Cruropedial axis (Prone) (° deg)						20				Tibialis Posterior		CMS		1	CMS
	Malleolus axis (° deg)										Gastroc-Soleus		CMS		1+	CMS		V3	R2	V3	R2
	Varus/valgus (0, 1, 2)						0	0												4/5
	Varus/valgus under loading (0, 1, 2)						0	0										R1 - R2 =		R1 - R2 =	15
	Mediotarsal dislocation (0, 1, 2)										Flexor Digitorum Longus		CMS		1	CMS
	Toe flexors retraction (0, 1, 2)										Flexor Hallucis Longus		CMS			CMS
	Flatfoot (0, 1, 2)										Tonic claw				1
	Cavus foot (0, 1, 2)
	Convex foot (0, 1, 2)
	Forefoot adductus/abductus (° deg)
	Hallux valgus (0, 1, 2)
	Hallux flexus (0, 1, 2)
	Hallux rigidus (0, 1, 2)

[truncated: 16 more sheets: Patient11, Patient12, Patient13, Patient14, Patient15, Patient16, Patient17, Patient18, Patient19, Patient20, Patient21, Patient22, Patient23, Patient24, Patient25, Patient26]
